# Supplementary material for: Predicting response to topical non-steroidal anti-inflammatory drugs in osteoarthritis: an individual patient data meta-analysis of randomized controlled trials
Source: Rheumatology (Oxford). 2020 Apr 10;59(9):2207–16. doi: 10.1093/rheumatology/keaa113 (PMC7449808; doi:10.1093/rheumatology/keaa113)
Supplement: keaa113_Supplementary_Data [file keaa113_supplementary_data.zip]

Archive with 7 entries (6 files):
- keaa113-Suppl_Data/
- keaa113-Suppl_Data/rhe-19-1496-File012.tiff
- keaa113-Suppl_Data/rhe-19-1496-File008.docx
- keaa113-Suppl_Data/rhe-19-1496-File009.tiff
- keaa113-Suppl_Data/rhe-19-1496-File010.tiff
- keaa113-Suppl_Data/rhe-19-1496-File011.tiff
- keaa113-Suppl_Data/Thumbs.db
